# Supplementary material for: Comparison of Antibiofilm Activity of Pseudomonas aeruginosa Phages on Isolates from Wounds of Diabetic and Non-Diabetic Patients
Source: Microorganisms. 2023 Sep 4;11(9):2230. doi: 10.3390/microorganisms11092230 (PMC10536433; doi:10.3390/microorganisms11092230)
Supplement: Supplementary file 1 [file microorganisms-11-02230-s001.zip]

Archive with 1 entries (1 files):
- microorganisms-2463936-supplementary.pdf
